# Supplementary material for: The Clinical Influence after Implementation of Convolutional Neural Network-Based Software for Diabetic Retinopathy Detection in the Primary Care Setting
Source: Life (Basel). 2021 Mar 5;11(3):200. doi: 10.3390/life11030200 (PMC8035657; doi:10.3390/life11030200)
Supplement: Supplementary file 1 [file life-11-00200-s001.zip]

Archive with 2 entries (2 files):
- Supplement Figure S1.tif
- Supplement Figure S2.tif
